# Supplementary material for: Analysis of Genetic Diversity and Population Structure of Endemic Endangered Goose (Anser cygnoides) Breeds Based on Mitochondrial CYTB
Source: Animals (Basel). 2024 May 16;14(10):1480. doi: 10.3390/ani14101480 (PMC11117250; doi:10.3390/ani14101480)
Supplement: Supplementary file 1 [file animals-14-01480-s001.zip]

Archive with 2 entries (2 files):
- Supplementary materials -Table S1.pdf
- Supplementary materials -Table S2.pdf
